# Supplementary material for: Neuroinflammation as a Therapeutic Target for Mitigating the Long-Term Consequences of Acute Organophosphate Intoxication
Source: Front Pharmacol. 2021 May 12;12:674325. doi: 10.3389/fphar.2021.674325 (PMC8153682; doi:10.3389/fphar.2021.674325)
Supplement: Supplementary file 1 [file Table1.XLSX]

## Sheet: Sheet1
Table 1. Effects of anti-inflammatory therapeutics in OP models
OP Model	Pretreatments	Therapeutic Class	Therapeutic Agent	Dosing regimen	Outcome	Reference
Rat - Sarin (108ug/kg, i.m.)	None	NSAID	Indomethacin Ibuprofen	10mg/kg, at onset of convulsions	↑ seizure severity	Chapman et al., 2019
Rat - Sarin (108ug/kg, i.m.)	None	Steroid	Methylprednisolone Dexamethasone	20mg/kg, at onset of convulsions	↑ seizure severity	Chapman et al., 2019
Rat - Sarin (108ug/kg, i.m.)	None	Steroid	Methylprednisolone Dexamethasone	20mg/kg ip at 4, 20 hr after sarin	No improvement in clinical seizure severity or PGE2 levels at 24 and 48 hr.	Chapman et al., 2019
Rat - Sarin (108ug/kg, i.m.)	None	COX-2 Inhibitor	Nimesulide	6mg/kg at 4, 20 hr after sarin	↓ TNFa, PGE2, IL1B, and IL6 expression at 8 and 24 hr; No improvement to neuropathology.	Chapman et al., 2019
Rat - Sarin (108ug/kg, i.m.)	None	COX inhibitor	Ibuprofen	10mg/kg at 4, 20 hr after sarin	↓ IL6 expression at 24 hr; No improvement to neuropathology.	Chapman et al., 2019
Rat - Sarin (108ug/kg, i.m.)	None	Phospholipase A2 Inhibitor	Quinacrine	5mg/kg at 4, 20 hr after sarin	↓ IL1B and IL6 expression at 24 hr; No improvement to neuropathology.	Chapman et al., 2019
Rat - Sarin (108ug/kg, i.m.)	None	PGE Analogue	Ilomedin Prostin Misoprostol	Immediately after sarin, again at 2 hr after sarin	↓ TNFa, IL1B, and IL6 expression at 24 hr; Prostin and misoprostol ↓ TSPO expression at 24 hr; At 7 d, all-or-none reduction in TSPO.	Chapman et al., 2019
Rat - Soman (154ug/kg, s.c.)	30m asoxime chloride (125mg/kg, i.m.)	Antioxidant	AEOL10150	7mg/kg, s.c. 1, 5, or 15 min after SE onset, repeated every 4 hr	↓ oxidative stress, microglial activation, neurodegeneration, and proinflammatory cytokine expression at 24 hr.	Liang et al., 2019
Rat - Soman (180ug/kg, s.c.)	30m asoxime chloride (125mg/kg, i.m.)	Immune modulator	Poly-YE	1mg/kg, s.c. 24 hr post intoxication	↓ neurodegeneration and microglial activation in the piriform cortex at 28 d; No significant improvements in Barnes Maze performance.	Finkelstein et al., 2012
Rat - DFP (9.5mg/kg, i.p.)	30m with pyridostigmine bromide (0.1mg/kg, s.c.), 10m with atropine methylbromide (20mg/kg, s.c.)	EP2 receptor antagonist	TG6-10-1	5mg/kg, i.p. i) 1 hr prior to DFP; ii) two injections (4 and 21 hr after SE-onset); iii) six injections (80-150 min, 5-6 hr, 9-21 hr, 31-42 hr, and 48 hr after SE-onset)	Treatment iii) ↓ delayed mortality, ↑ weight gain, ↓ transcription of cytokines/chemokines, ↓ IBA1 mRNA and immunolabeling, ↓ FJB in CA1 at 4 d.	Rojas et al., 2015
Rat - DFP (9.5mg/kg, i.p.)	30m with pyridostigmine bromide (0.1mg/kg, s.c.), 10m with atropine methylbromide (20mg/kg, s.c.)	EP2 receptor antagonist	TG6-10-1	5mg/kg, i.p. i) 1 hr prior to DFP; ii) three injections (1.5, 6, 21 hr after SE-onset); iii) six injections (1.5, 6, 21, 30, 45-47, and 52-55 hr after SE-onset)	Treatment iii) improved discrimination in the NOR at 4 w post intoxication.	Rojas et al., 2016
Rat - DFP (4mg/kg, s.c.)	None	iNOS inhibitor	1400W	20mg/kg every 12 hr for 3 d	↓ GFAP and IBA1 cells at 7 d; ↓ incidence, duration, and frequency of SRS over 12 w; ↓ reactive astrogliosis and microgliosis at 12 w.	Putra et al., 2019
Rat - DFP (4.5mg/kg, s.c.)	30m pyridostigmine (0.1mg/kg, i.m.)	Antioxidant	AEOL10150	5mg/kg s.c. 5 min into SE, repeated every 4 hr	↓ proinflammatory mediators at 24 hr.	Liang et al., 2018
Rat - DFP (5mg/kg, i.p.)	None	Immune modulator	Naltrexone	5mg/kg starting 1 hr post intoxication, repeated daily.	Reduced learning deficits over 4 w post intoxication.	Brewer et al., 2013
Rat - DFP (9mg/kg, i.p.)	30m pyridostigmine bromide (0.1mg/kg, i.m.), 10m atropine methylnitrate (20mg/kg, i.m.)	Growth factor	Neuregulin-1 (NRG-1)	3.2ug/kg, internal carotid artery i) 5 min pretreatment; ii) post-treatment 1 hr after DFP intoxication; iii) post-treatment 4 hr after DFP intoxication	Treatment i) at 24 hr ↓ neurodegeneration and oxidative stress; ↓ shifts in microglia activation; ↓ expression of proinflammatory cytokines; Treatment ii) ↓ neurodegeneration at 24 hr.	Li et al., 2012; Li et al., 2015
Rat - DFP (4mg/kg, s.c.)	None	Antioxidant	Diapocynin (DPO)	300mg/kg, p.o., six doses, 12 hr intervals beginning 2 hr post-DFP	Mitigates motor deficits at 18 d; ↓ astrogliosis, neurodegeneration, and inflammatory cytokine expression at 6 w.	Putra et al., 2020
Rat - Paraoxon (0.45mg/kg, i.m.)	None	Immune modulator	Poly-YE	1mg/kg, s.c. 24 hr post intoxication	↓ neurodegeneration in the piriform cortex and amygdala at 28 d; ↓ microglial activation and ↑ BDNF in the piriform cortex at 28 d.	Finkelstein et al., 2012
Abbreviations: DFP = diisopropylfluorophosphate, TMB4 = trimedoxime bromide, MDZ = midazolam, AMN = atropine methyl nitrate, AS = atropine sulfate, 2-PAM = pralidoxime
SE = status epilepticus, ↑ = increase, ↓ = decrease, FJB = Fluoro-Jade B, NOR = novel object recognition
